# Supplementary material for: Characterization of the Oral Fungal Microbiome (Mycobiome) in Healthy Individuals
Source: PLoS Pathog. 2010 Jan 8;6(1):e1000713. doi: 10.1371/journal.ppat.1000713 (PMC2795202; doi:10.1371/journal.ppat.1000713)
Supplement: Table S1 — Sequence data (1.15 MB ZIP) [file ppat.1000713.s001.zip]

Archive with 1 entries (1 files):
- ppat.1000713.s001.txt
