# Supplementary material for: Characterization of the Oral Fungal Microbiome (Mycobiome) in Healthy Individuals
Source: PLoS Pathog. 2010 Jan 8;6(1):e1000713. doi: 10.1371/journal.ppat.1000713 (PMC2795202; doi:10.1371/journal.ppat.1000713)
Supplement: Table S2 — Frequency distribution of fungi belonging to different genera present with at least one percent abundance in the oral mycobiome of healthy individuals (0.05 MB XLS) [file ppat.1000713.s002.xls]

## Sheet: Table S1. Genera Distribution
Supplementary Table S2. Frequency distribution of fungi belonging to different genera present with at least 1% abundance in the oral mycobiome of healthy individuals.
Number	Organism	A1	A2	A3	B1	B2	B3	C1	C2	C3	D1	D2	E1	E2	E3	F1	F2	G1	G2	G3	H2	Count
1	Acremonium	0	0.0116592	0	0	0	0	0	0	0	0	0	0	0	0	0	0	0	0	0	0	1
2	Alternaria	0.0310167	0.0183857	0	0.0103351	0.0156572	0	0	0	0.027248	0	0	0	0	0	0	0.0331618	0.028169	0	0.0193548	0	8
3	Amanita	0	0	0	0	0	0	0	0	0	0	0	0	0	0	0.0504202	0	0	0	0	0	1
4	Ascomycete	0	0	0	0	0	0	0	0	0	0	0.0300353	0	0.0225873	0	0	0	0	0	0	0	2
5	Aspergillus	0.0850086	0.0390135	0	0	0	0	0.0878694	0.347518	0	0	0	0	0	0	0	0	0.120724	0.0277078	0.0403226	0	7
6	Atractylodes	0.0603102	0	0	0	0	0	0.0723173	0	0	0	0	0	0	0	0	0	0	0	0	0	2
7	Aureobasidium	0	0	0.0648649	0	0.0469716	0	0	0.0235162	0	0	0.0194346	0	0.112936	0	0.117647	0	0.0301811	0.0596138	0.0451613	0.0690867	10
8	Avena	0	0	0	0	0	0	0	0	0	0	0	0	0	0	0.0504202	0	0	0	0	0	1
9	Bagnisiella	0	0	0	0	0	0	0	0.0798806	0	0	0	0	0	0	0	0	0	0	0	0	1
10	Campylobacter	0	0	0	0	0	0	0	0	0	0	0.024735	0	0	0	0	0	0	0	0	0	1
11	Candida	0.0143596	0.0547085	0.120463	0.112433	0	0.118132	0.143857	0.0104517	0.0227066	0.146411	0	0	0	0.149805	0	0.0297313	0.0241449	0.0117548	0.0258065	0.0269321	15
12	Chaetomium	0	0	0	0	0	0	0	0	0	0	0	0.0123735	0	0	0	0	0	0	0	0	1
13	Cladosporium	0.0155083	0.0246637	0	0	0	0	0.0738725	0.0541247	0	0.0330144	0.561837	0.0348706	0.318275	0	0.420168	0.0394511	0.140845	0.157011	0.0241935	0	13
14	Claviceps	0	0	0	0	0	0	0	0	0	0.0119617	0	0	0	0	0	0	0	0	0	0	1
15	Clavispora	0	0	0	0	0	0	0	0.0246361	0	0	0	0	0	0	0	0	0	0	0	0	1
16	Conoplea	0	0	0	0	0	0	0	0.0339679	0	0	0	0	0	0	0	0	0	0	0	0	1
17	Corynespora	0	0.0242152	0	0	0	0	0	0	0	0	0	0	0	0	0	0	0	0	0	0	1
18	Cryptococcus	0	0	0	0.0106483	0.0379069	0	0	0	0.0245232	0	0	0	0	0	0	0.0554603	0	0	0	0	4
19	Cystofilobasidium	0	0	0	0	0	0	0	0	0	0	0	0	0	0	0	0.0365923	0	0	0	0	1
20	Davidiella	0	0	0	0	0	0	0	0	0	0	0.0106007	0	0	0	0	0	0	0	0	0	1
21	Dothideomycete	0	0.107175	0	0	0	0	0	0	0.0145322	0.0411483	0	0	0	0	0	0	0	0	0	0	3
22	Dothioraceae	0	0	0.0301158	0	0.0173053	0	0	0	0	0	0.0194346	0	0.0533881	0	0.0420168	0	0.0160966	0.0277078	0.0129032	0.0234192	9
23	Emericella	0	0	0	0	0.0173053	0	0	0	0	0	0	0	0	0	0	0	0.0100604	0	0	0	2
24	Epicoccum	0	0	0	0	0	0	0	0	0	0	0	0	0	0	0	0.0125786	0	0	0	0	1
25	Eurotium	0.109707	0.0130045	0	0	0	0	0.0474339	0	0	0.0143541	0	0	0	0	0	0	0	0.178002	0	0	5
26	Filobasidiales	0	0	0.0185328	0	0	0	0	0	0	0	0	0	0	0	0	0	0	0	0	0	1
27	Flammulina	0	0	0	0	0	0	0	0	0	0	0.0883392	0	0	0	0	0	0	0	0	0	1
28	Fusarium	0	0.0408072	0	0	0	0	0.0217729	0	0.0199818	0.0220096	0	0	0.036961	0	0	0.0526015	0	0	0	0	6
29	Gibberella	0	0	0	0.0165988	0	0.0164835	0	0	0.0390554	0	0	0	0	0	0	0.178959	0	0	0	0	4
30	Gigaspora	0	0	0	0	0.0115369	0	0	0	0	0	0	0	0	0	0	0	0	0	0	0	1
31	Glomus	0.053992	0	0	0	0.131438	0	0.0202177	0	0.0181653	0	0	0	0	0	0	0.0714694	0	0	0	0	5
32	Guignardia	0	0	0	0	0	0	0	0	0	0	0	0	0	0	0.0504202	0	0	0	0	0	1
33	Hormonema	0	0	0	0	0	0	0	0	0	0	0	0	0.0102669	0	0	0	0	0.0117548	0	0	2
34	Hypocreales	0	0.0103139	0	0	0	0	0	0	0	0	0	0	0	0	0	0	0	0	0.0516129	0	2
35	Issatchenkia	0	0	0	0	0	0.0164835	0	0	0	0	0	0	0	0	0	0	0	0	0	0	1
36	Lasiodiplodia	0.0287191	0	0	0	0	0	0	0	0	0	0	0	0	0	0	0	0	0	0	0	1
37	Lecania	0	0	0	0	0	0	0	0	0	0	0	0	0	0	0	0	0	0	0	0.0444965	1
38	Lewia	0	0	0	0.0109615	0	0	0	0	0.0236149	0	0	0	0	0	0	0	0	0	0	0	2
39	Macrophomina	0	0.035426	0	0	0	0	0	0	0	0	0	0	0	0	0	0	0	0	0	0	1
40	Nectria	0	0	0	0	0	0	0	0	0	0	0	0	0.0102669	0	0	0	0	0	0	0	1
41	Nigrospora	0	0	0	0	0	0	0	0	0	0.0124402	0	0.48369	0	0	0	0	0	0	0	0	2
42	Ochroconis	0.034463	0	0	0	0	0	0	0	0	0	0	0	0	0	0	0	0.0764588	0	0	0	2
43	Ophiostoma	0	0	0	0	0	0	0	0	0	0	0	0	0	0	0	0	0	0	0	0.413349	1
44	Orpinomyces	0	0	0	0	0	0	0	0.0209033	0	0	0	0	0	0	0	0	0	0	0	0	1
45	Paecilomyces	0	0.0107623	0	0	0	0	0	0	0	0	0	0	0	0	0	0	0	0	0.016129	0	2
46	Penicillium	0.0281447	0	0.128185	0	0	0.0192308	0	0	0	0	0	0	0	0	0	0	0	0	0	0	3
47	Peziza	0	0	0	0	0	0	0	0	0	0	0.0371025	0	0	0	0	0	0	0	0	0	1
48	Phaeosphaeria	0	0	0	0	0	0.0151099	0	0	0	0	0	0	0	0	0	0	0	0	0	0	1
49	Phoma	0	0	0	0	0.0255459	0	0	0	0	0.0172249	0	0	0	0	0	0	0	0	0	0	2
50	Pichia	0	0	0	0	0	0.010989	0	0	0	0	0	0	0	0	0	0	0	0	0.0112903	0	2
51	Pleosporaceae	0.0838599	0	0	0	0	0	0	0	0	0.0114833	0	0	0	0	0	0	0	0	0	0	2
52	Pongo	0	0	0	0	0	0	0	0	0	0	0	0	0	0	0	0	0	0.0403023	0	0	1
53	Pueraria	0	0	0	0	0	0	0	0	0	0.0143541	0	0	0	0	0	0	0	0	0	0	1
54	Pyrenophora	0	0	0	0	0	0	0	0	0	0.0210526	0	0	0	0	0	0	0	0	0	0	1
55	Rhizopogon	0	0	0.0610039	0	0	0	0	0	0	0	0	0	0	0	0	0	0	0	0	0	1
56	Saccharomyces	0	0	0	0.100219	0	0	0	0	0.490463	0	0	0.0247469	0	0	0	0	0	0.0117548	0.033871	0.293911	6
57	Saccharomycetales	0	0	0.0563707	0.136549	0.0111248	0.123626	0.0598756	0	0	0.0803828	0	0	0.0184805	0.180934	0	0	0.0140845	0	0.0725806	0	10
58	Schizophyllum	0	0	0.14749	0	0	0	0	0	0	0	0	0	0	0	0	0.025729	0	0	0	0.0222482	3
59	Schizosaccharomyces	0.201034	0	0	0	0	0.010989	0	0	0	0	0	0	0	0	0	0	0	0	0	0	2
60	Sebacina	0	0.0183857	0	0	0	0	0	0	0	0	0	0	0	0	0	0	0	0	0	0	1
61	Sordariomycete	0	0.0170404	0	0	0	0	0	0	0	0	0	0	0	0	0	0.0131504	0	0	0	0	2
62	Stachybotrys	0	0	0	0	0	0.0618132	0	0.0134378	0	0.0119617	0	0	0	0	0	0	0	0	0	0	3
63	Stemphylium	0	0	0	0	0	0	0	0	0	0	0	0	0	0	0	0	0	0	0.0645161	0	1
64	Subulispora	0	0	0	0	0	0	0	0	0	0	0	0.0247469	0	0	0	0	0	0	0	0	1
65	Teratosphaeria	0	0	0	0	0	0	0.0124417	0.0186637	0	0	0.171378	0.0112486	0.176591	0	0.168067	0.0108634	0.108652	0.0537364	0	0	9
66	Torulaspora	0	0	0	0	0	0	0	0	0	0	0	0	0.0205339	0	0	0	0	0	0	0	1
67	Tremellales	0	0	0	0	0	0	0	0.0186637	0	0	0	0	0	0	0	0	0	0	0	0	1
68	Trichaptum	0	0	0	0	0	0.0233516	0	0	0	0	0	0	0	0	0	0	0	0	0	0	1
69	Trichocomaceae	0	0	0	0	0	0.0260989	0.0279938	0	0	0	0	0	0	0	0	0	0	0.02267	0	0	3
70	Trichosporon	0	0	0	0	0	0	0	0	0	0.0110048	0	0	0	0	0	0.0411664	0	0	0	0	2
71	Verticillium	0	0	0	0	0	0	0	0	0	0	0	0	0	0	0	0.0137221	0	0	0	0	1
72	Wallemia	0	0	0	0	0	0	0.0730949	0	0	0	0	0	0	0	0	0	0	0	0	0	1
73	Xylariales	0	0.07713	0	0	0	0	0	0	0	0	0	0.312711	0	0	0	0	0	0	0	0	2
74	Zygosaccharomyces	0	0	0	0	0	0	0	0.039567	0	0	0	0	0	0	0	0	0	0	0	0	1
75	Non-culturable	0.163699	0.344395	0.349807	0.520827	0.571075	0.53022	0.294712	0.256066	0.207993	0.44689	0.0194346	0.0832396	0.199179	0.622568	0.0672269	0.318468	0.390342	0.343409	0.533871	0.0608899	20
	Count	13	16	9	8	10	12	12	13	10	15	10	8	11	3	8	15	11	12	13	8	75
