# Supplementary material for: Characterization of the Oral Fungal Microbiome (Mycobiome) in Healthy Individuals
Source: PLoS Pathog. 2010 Jan 8;6(1):e1000713. doi: 10.1371/journal.ppat.1000713 (PMC2795202; doi:10.1371/journal.ppat.1000713)
Supplement: Table S3 — Species distribution of fungi present in oral cavity of healthy individuals (0.05 MB XLS) [file ppat.1000713.s003.xls]

## Sheet: Table S2. Species distribution
Supplementary Table S3. Species distribution of fungi present in oral cavity of healthy individuals
Organism	A1	A2	A3	B1	B2	B3	C1	C2	C3	D1	D2	E1	E2	E3	F1	F2	G1	G2	G3	H2
Alternaria_sp.	0.0201034	0	0	0	0	0	0	0	0	0	0	0	0	0	0	0	0	0	0	0
Alternaria_tenuissima	0	0	0	0	0	0	0	0	0.0108992	0	0	0	0	0	0	0	0.0100604	0	0	0
Alternaria_triticina	0	0	0	0	0	0	0	0	0	0	0	0	0	0	0	0.0188679	0	0	0	0
Amanita_bisporigera	0	0	0	0	0	0	0	0	0	0	0	0	0	0	0.0504202	0	0	0	0	0
Ascomycete_sp.	0	0	0	0	0	0	0	0	0	0	0.0300353	0	0.0225873	0	0	0	0	0	0	0
Aspergillus_amstelodami	0.0218265	0	0	0	0	0	0	0	0	0	0	0	0	0	0	0	0	0.0235097	0	0
Aspergillus_caesiellus	0	0	0	0	0	0	0	0	0	0	0	0	0	0	0	0	0.0945674	0	0	0
Aspergillus_flavus	0	0	0	0	0	0	0	0.0302352	0	0	0	0	0	0	0	0	0	0	0	0
Aspergillus_oryzae	0	0	0	0	0	0	0	0.0100784	0	0	0	0	0	0	0	0	0	0	0	0
Aspergillus_penicillioides	0	0	0	0	0	0	0.0101089	0	0	0	0	0	0	0	0	0	0	0	0	0
Aspergillus_ruber	0.0109133	0	0	0	0	0	0.0233281	0	0	0	0	0	0	0	0	0	0	0	0	0
Aspergillus_sp.	0.0327398	0.026009	0	0	0	0	0.0303266	0.28966	0	0	0	0	0	0	0	0	0.0201207	0	0.0403226	0
Atractylodes_macrocephala	0.0603102	0	0	0	0	0	0.0723173	0	0	0	0	0	0	0	0	0	0	0	0	0
Aureobasidium_pullulans	0	0	0.0633205	0	0.0457355	0	0	0.0227697	0	0	0.0194346	0	0.10883	0	0.117647	0	0.028169	0.0596138	0.0451613	0.0644028
Avena_fatua	0	0	0	0	0	0	0	0	0	0	0	0	0	0	0.0504202	0	0	0	0	0
Bagnisiella_examinans	0	0	0	0	0	0	0	0.0798806	0	0	0	0	0	0	0	0	0	0	0	0
Campylobacter_concisus	0	0	0	0	0	0	0	0	0	0	0.024735	0	0	0	0	0	0	0	0	0
Candida_albicans	0	0	0.0903475	0.103977	0	0.0782967	0.107309	0	0	0.142105	0	0	0	0.141375	0	0	0.0201207	0	0.0241935	0
Candida_khmerensis	0	0	0	0	0	0	0.0132193	0	0	0	0	0	0	0	0	0	0	0	0	0
Candida_metapsilosis	0	0	0	0	0	0	0	0	0	0	0	0	0	0	0	0	0	0	0	0.0269321
Candida_parapsilosis	0	0	0.0239382	0	0	0.0315934	0.0101089	0	0	0	0	0	0	0	0	0	0	0	0	0
Candida_sp.	0	0	0	0	0	0	0	0	0	0	0	0	0	0	0	0	0	0.0100756	0	0
Candida_tropicalis	0	0.0466368	0	0	0	0	0	0	0.0181653	0	0	0	0	0	0	0.0245855	0	0	0	0
Chaetomium_globosum	0	0	0	0	0	0	0	0	0	0	0	0.0123735	0	0	0	0	0	0	0	0
Cladosporium_cladosporioides	0	0.0116592	0	0	0	0	0.0155521	0	0	0.0133971	0.468198	0.0281215	0.26078	0	0.327731	0.023442	0.114688	0.118388	0	0
Cladosporium_herbarum	0	0	0	0	0	0	0	0.0179171	0	0	0	0	0	0	0	0	0	0	0.0112903	0
Cladosporium_sp.	0	0	0	0	0	0	0.0451011	0.0130646	0	0.0105263	0.0830389	0	0.0574949	0	0.0840336	0.0131504	0.0241449	0.0361041	0	0
Cladosporium_sphaerospermum	0	0	0	0	0	0	0	0	0	0	0.0106007	0	0	0	0	0	0	0	0	0
Cladosporium_tenuissimum	0	0	0	0	0	0	0.0116641	0	0	0	0	0	0	0	0	0	0	0	0	0
Claviceps_purpurea	0	0	0	0	0	0	0	0	0	0.0110048	0	0	0	0	0	0	0	0	0	0
Clavispora_lusitaniae	0	0	0	0	0	0	0	0.0246361	0	0	0	0	0	0	0	0	0	0	0	0
Conoplea_fusca	0	0	0	0	0	0	0	0.0339679	0	0	0	0	0	0	0	0	0	0	0	0
Corynespora_cassiicola	0	0.0219731	0	0	0	0	0	0	0	0	0	0	0	0	0	0	0	0	0	0
Cryptococcus_cellulolyticus	0	0	0	0	0	0	0	0	0	0	0	0	0	0	0	0.0377358	0	0	0	0
Cryptococcus_diffluens	0	0	0	0	0.0329625	0	0	0	0	0	0	0	0	0	0	0	0	0	0	0
Cryptococcus_sp.	0	0	0	0	0	0	0	0	0	0	0	0	0	0	0	0.0177244	0	0	0	0
Cystofilobasidium_lari-marini	0	0	0	0	0	0	0	0	0	0	0	0	0	0	0	0.0360206	0	0	0	0
Davidiella_tassiana	0	0	0	0	0	0	0	0	0	0	0.0106007	0	0	0	0	0	0	0	0	0
Dothideomycete_sp.	0	0.107175	0	0	0	0	0	0	0.0145322	0.0411483	0	0	0	0	0	0	0	0	0	0
Dothioraceae_sp.	0	0	0.0301158	0	0.0173053	0	0	0	0	0	0.0194346	0	0.0533881	0	0.0420168	0	0.0160966	0.0277078	0.0129032	0.0234192
Emericella_rugulosa	0	0	0	0	0.0115369	0	0	0	0	0	0	0	0	0	0	0	0.0100604	0	0	0
Eurotium_amstelodami	0.0114877	0	0	0	0	0	0	0	0	0	0	0	0	0	0	0	0	0.0142737	0	0
Eurotium_sp.	0.0959219	0.0125561	0	0	0	0	0.0396579	0	0	0.0110048	0	0	0	0	0	0	0	0.155332	0	0
Filobasidiales_sp.	0	0	0.0185328	0	0	0	0	0	0	0	0	0	0	0	0	0	0	0	0	0
Flammulina_velutipes	0	0	0	0	0	0	0	0	0	0	0.0883392	0	0	0	0	0	0	0	0	0
Fusarium_culmorum	0	0	0	0	0	0	0	0	0.0190736	0	0	0	0	0	0	0.0428816	0	0	0	0
Fusarium_oxysporum	0	0	0	0	0	0	0	0	0	0	0	0	0.0308008	0	0	0	0	0	0	0
Fusarium_poae	0	0	0	0	0	0	0	0	0	0.0110048	0	0	0	0	0	0	0	0	0	0
Fusarium_sp.	0	0.0403587	0	0	0	0	0.0209953	0	0	0.0105263	0	0	0	0	0	0	0	0	0	0
Gibberella_sp.	0	0	0	0.0165988	0	0.0164835	0	0	0.0381471	0	0	0	0	0	0	0.16924	0	0	0	0
Gigaspora_margarita	0	0	0	0	0.0115369	0	0	0	0	0	0	0	0	0	0	0	0	0	0	0
Glomus_fulvum	0	0	0	0	0	0	0	0	0.0181653	0	0	0	0	0	0	0	0	0	0	0
Glomus_mosseae	0.053992	0	0	0	0.131438	0	0.0202177	0	0	0	0	0	0	0	0	0	0	0	0	0
Glomus_sp.	0	0	0	0	0	0	0	0	0	0	0	0	0	0	0	0.0714694	0	0	0	0
Guignardia_mangiferae	0	0	0	0	0	0	0	0	0	0	0	0	0	0	0.0336134	0	0	0	0	0
Guignardia_sp.	0	0	0	0	0	0	0	0	0	0	0	0	0	0	0.0168067	0	0	0	0	0
Hormonema_sp.	0	0	0	0	0	0	0	0	0	0	0	0	0.0102669	0	0	0	0	0.0117548	0	0
Hypocreales_sp.	0	0.0103139	0	0	0	0	0	0	0	0	0	0	0	0	0	0	0	0	0.0516129	0
Issatchenkia_orientalis	0	0	0	0	0	0.0164835	0	0	0	0	0	0	0	0	0	0	0	0	0	0
Lasiodiplodia_theobromae	0.0281447	0	0	0	0	0	0	0	0	0	0	0	0	0	0	0	0	0	0	0
Lecania_gerlachei	0	0	0	0	0	0	0	0	0	0	0	0	0	0	0	0	0	0	0	0.0444965
Lewia_infectoria	0	0	0	0.0109615	0	0	0	0	0.0217984	0	0	0	0	0	0	0	0	0	0	0
Macrophomina_phaseolina	0	0.035426	0	0	0	0	0	0	0	0	0	0	0	0	0	0	0	0	0	0
Nectria_cinnabarina	0	0	0	0	0	0	0	0	0	0	0	0	0.0102669	0	0	0	0	0	0	0
Nigrospora_oryzae	0	0	0	0	0	0	0	0	0	0.0124402	0	0.48369	0	0	0	0	0	0	0	0
Ochroconis_gamsii	0.031591	0	0	0	0	0	0	0	0	0	0	0	0	0	0	0	0.0764588	0	0	0
Ophiostoma_floccosum	0	0	0	0	0	0	0	0	0	0	0	0	0	0	0	0	0	0	0	0.400468
Ophiostoma_pulvinisporum	0	0	0	0	0	0	0	0	0	0	0	0	0	0	0	0	0	0	0	0.0128806
Orpinomyces_sp.	0	0	0	0	0	0	0	0.0209033	0	0	0	0	0	0	0	0	0	0	0	0
Paecilomyces_lilacinus	0	0	0	0	0	0	0	0	0	0	0	0	0	0	0	0	0	0	0.016129	0
Penicillium_brevicompactum	0	0	0	0	0	0.0178571	0	0	0	0	0	0	0	0	0	0	0	0	0	0
Penicillium_glabrum	0	0	0.111197	0	0	0	0	0	0	0	0	0	0	0	0	0	0	0	0	0
Penicillium_sp.	0.0178059	0	0	0	0	0	0	0	0	0	0	0	0	0	0	0	0	0	0	0
Penicillium_spinulosum	0	0	0.0162162	0	0	0	0	0	0	0	0	0	0	0	0	0	0	0	0	0
Peziza_violacea	0	0	0	0	0	0	0	0	0	0	0.0371025	0	0	0	0	0	0	0	0	0
Phaeosphaeria_nodorum	0	0	0	0	0	0.0151099	0	0	0	0	0	0	0	0	0	0	0	0	0	0
Phoma_foveata	0	0	0	0	0.0218377	0	0	0	0	0	0	0	0	0	0	0	0	0	0	0
Phoma_plurivora	0	0	0	0	0	0	0	0	0	0.0172249	0	0	0	0	0	0	0	0	0	0
Pichia_guilliermondii	0	0	0	0	0	0	0	0	0	0	0	0	0	0	0	0	0	0	0.0112903	0
Pleosporaceae_sp.	0.0838599	0	0	0	0	0	0	0	0	0.0114833	0	0	0	0	0	0	0	0	0	0
Pongo_abelii	0	0	0	0	0	0	0	0	0	0	0	0	0	0	0	0	0	0.0403023	0	0
Pueraria_montana	0	0	0	0	0	0	0	0	0	0.0143541	0	0	0	0	0	0	0	0	0	0
Pyrenophora_tritici-repentis	0	0	0	0	0	0	0	0	0	0.0210526	0	0	0	0	0	0	0	0	0	0
Rhizopogon_sp.	0	0	0.0610039	0	0	0	0	0	0	0	0	0	0	0	0	0	0	0	0	0
Saccharomyces_bayanus	0	0	0	0	0	0	0	0	0.0345141	0	0	0	0	0	0	0	0	0	0	0.0234192
Saccharomyces_cerevisiae	0	0	0	0.0892578	0	0	0	0	0.432334	0	0	0.0213723	0	0	0	0	0	0.0109152	0.0241935	0.257611
Saccharomyces_ellipsoideus	0	0	0	0	0	0	0	0	0.0236149	0	0	0	0	0	0	0	0	0	0	0.0128806
Saccharomycetales_sp.	0	0	0.0563707	0.136549	0.0111248	0.123626	0.0598756	0	0	0.0803828	0	0	0.0184805	0.180934	0	0	0.0140845	0	0.0725806	0
Schizophyllum_commune	0	0	0.146718	0	0	0	0	0	0	0	0	0	0	0	0	0.025729	0	0	0	0.0222482
Schizosaccharomyces_japonicus	0.20046	0	0	0	0	0	0	0	0	0	0	0	0	0	0	0	0	0	0	0
Schizosaccharomyces_pombe	0	0	0	0	0	0.010989	0	0	0	0	0	0	0	0	0	0	0	0	0	0
Sebacina_incrustans	0	0.0183857	0	0	0	0	0	0	0	0	0	0	0	0	0	0	0	0	0	0
Sordariomycete_sp.	0	0.0170404	0	0	0	0	0	0	0	0	0	0	0	0	0	0.0131504	0	0	0	0
Stachybotrys_chartarum	0	0	0	0	0	0.0618132	0	0.0134378	0	0.0119617	0	0	0	0	0	0	0	0	0	0
Stemphylium_solani	0	0	0	0	0	0	0	0	0	0	0	0	0	0	0	0	0	0	0.0629032	0
Subulispora_britannica	0	0	0	0	0	0	0	0	0	0	0	0.0247469	0	0	0	0	0	0	0	0
Teratosphaeria_sp.	0	0	0	0	0	0	0.0124417	0.0186637	0	0	0.171378	0.0112486	0.176591	0	0.168067	0.0108634	0.108652	0.0528967	0	0
Torulaspora_delbrueckii	0	0	0	0	0	0	0	0	0	0	0	0	0.0205339	0	0	0	0	0	0	0
Tremellales_sp.	0	0	0	0	0	0	0	0.0186637	0	0	0	0	0	0	0	0	0	0	0	0
Trichaptum_abietinum	0	0	0	0	0	0.021978	0	0	0	0	0	0	0	0	0	0	0	0	0	0
Trichocomaceae_sp.	0	0	0	0	0	0.0260989	0.0279938	0	0	0	0	0	0	0	0	0	0	0.02267	0	0
Trichosporon_loubieri	0	0	0	0	0	0	0	0	0	0	0	0	0	0	0	0.0411664	0	0	0	0
Non-Cultivable_ascomycete	0.0413555	0.0210762	0.254826	0.371751	0	0.25	0.0124417	0	0.0354223	0.285167	0	0	0.0554415	0.481842	0	0.0194397	0.056338	0	0.212903	0
Non-Cultivable_basidiomycete	0	0	0	0	0.370828	0.021978	0	0	0.0208901	0	0	0	0	0	0	0	0	0.0310663	0	0
Non-Cultivable_ectomycorrhizal	0	0	0	0	0	0	0	0	0	0	0	0	0	0.0142672	0.0252101	0	0	0	0	0
Non-Cultivable_endophytic	0.0114877	0.0246637	0	0.0106483	0	0	0	0.0115715	0.0290645	0	0	0	0	0	0	0.0120069	0	0.0134341	0.0112903	0
Non-Cultivable_eukaryote	0.0235497	0	0	0	0	0	0.0311042	0	0	0	0	0	0	0	0	0	0	0	0	0
Non-Cultivable_fungus	0	0.0511211	0.030888	0.0231757	0.0164813	0.032967	0.0318818	0	0.0317893	0.0124402	0	0	0.117043	0.0194553	0.0336134	0.0606061	0.289738	0.176322	0.0967742	0.0316159
Non-Cultivable_glomeromycete	0	0	0.0432432	0	0	0	0	0	0	0.0712919	0	0	0	0.0823606	0	0	0	0	0	0
Non-Cultivable_Glomus	0	0	0	0.0623238	0	0.0535714	0.0217729	0	0	0	0	0	0.0143737	0	0	0	0.0301811	0.0797649	0.0177419	0
Non-Cultivable_Leptosphaeriaceae	0	0.0955157	0	0	0	0	0	0	0	0	0	0	0	0	0	0	0	0	0	0
Non-Cultivable_soil	0.0137852	0.116592	0	0	0.0943552	0.0384615	0.0381026	0.0238895	0.0163488	0	0	0.0281215	0	0	0	0	0	0	0.0193548	0.0105386
Non-Cultivable_Unknown	0.0436531	0.0152466	0	0.0313185	0.0626288	0.112637	0.143079	0.182158	0.0544959	0.0401914	0	0.0472441	0	0	0	0.208119	0	0.0218304	0.162903	0
Verticillium_sp.	0	0	0	0	0	0	0	0	0	0	0	0	0	0	0	0.0137221	0	0	0	0
Wallemia_sebi	0	0	0	0	0	0	0.0730949	0	0	0	0	0	0	0	0	0	0	0	0	0
Xylariales_sp.	0	0.07713	0	0	0	0	0	0	0	0	0	0.312711	0	0	0	0	0	0	0	0
Zygosaccharomyces_pseudorouxii	0	0	0	0	0	0	0	0.0186637	0	0	0	0	0	0	0	0	0	0	0	0
Zygosaccharomyces_rouxii	0	0	0	0	0	0	0	0.0209033	0	0	0	0	0	0	0	0	0	0	0	0
